# Supplementary material for: Pharmacogenomic identification of small molecules for lineage specific manipulation of subventricular zone germinal activity
Source: PLoS Biol. 2017 Mar 28;15(3):e2000698. doi: 10.1371/journal.pbio.2000698 (PMC5370089; doi:10.1371/journal.pbio.2000698)
Supplement: S1 Table — Gene lists (dNSCs/dTAPs were compared with their ventral counterparts and the P4 SVZ (see Materials and Methods) were uploaded onto www.spied.org.uk to perform the CMAP small molecule analysis. Agents with a positive correlation have the ability to promote genes associated postnatal dorsal lineages, whereas those in the negative range have an anti-correlation (i.e. repressive effect) on dNSCs/dTAPs. Small molecules are ranked according to the largest numbers of "target or perturbed genes". (XLSX) [file pbio.2000698.s006.xlsx]

## Sheet: S1 Table
Small molecule	correl	significance	numbers of target genes
GW-8510	0.12	2.07	1367
ciclopirox	0.17	2.01	475
AR-A014418	0.24	2.45	456
oxprenolol	0.22	2.34	366
streptomycin	0.28	2.54	357
cinchonine	0.22	2.33	353
alfaxalone	0.42	3.79	323
caffeic_acid	0.33	2.87	323
oxytetracycline	0.28	2.45	323
azaperone	0.4	3.45	301
monensin	0.22	2.56	282
podophyllotoxin	0.22	2.45	275
bumetanide	0.23	2.1	267
acemetacin	0.25	2.27	264
isoflupredone	0.22	2.4	251
methotrexate	0.27	2.33	251
clonidine	0.27	2.06	249
thioperamide	0.32	3.37	238
tranexamic acid	0.24	2.47	233
methyldopate	0.38	2.82	224
fludrocortisone	0.32	3.21	216
atractyloside	0.33	3.28	211
hesperetin	0.29	2.8	209
heptaminol	0.22	2.13	209
mefexamide	0.25	2.01	208
mephenesin	0.26	2.43	205
hymecromone	0.45	3.17	194
eticlopride	0.3	2.67	176
sulfamonomethoxine	0.25	2.2	174
vigabatrin	0.29	2.55	172
clorsulon	0.25	2.25	172
iohexol	0.28	2.41	165
dihydroergocristine	0.28	2.42	161
ambroxol	0.28	2.38	161
diazoxide	0.56	3.67	155
meteneprost	0.45	3.88	150
leflunomide	0.28	2.34	150
ribavirin	0.28	2.33	150
sulfadimidine	0.33	2.22	145
celecoxib	0.32	2.15	145
guanadrel	0.29	2.34	143
levobunolol	0.32	2.41	125
chloropyrazine	0.43	3.29	121
lovastatin	0.34	2.54	121
rilmenidine	0.32	2.35	117
nitrofural	0.29	2.12	117
Prestwick-857	0.45	3.4	114
harpagoside	0.31	2.19	112
tolnaftate	0.35	2.43	106
cephaeline	-0.19	2.94	1028
irinotecan	-0.15	2.22	950
terfenadine	-0.18	2.08	555
abamectin	-0.26	2.62	443
latamoxef	-0.27	2.58	400
prenylamine	-0.2	2.2	396
dicycloverine	-0.29	2.66	348
5707885	-0.32	3.37	347
disulfiram	-0.27	2.43	340
rescinnamine	-0.23	2.36	333
alpha-yohimbine	-0.35	3.13	331
tocainide	-0.24	2.11	323
kanamycin	-0.28	2.41	318
neomycin	-0.24	2.03	314
metixene	-0.21	2.03	304
oxaprozin	-0.38	3.2	292
gallamine_triethiodide	-0.28	2.32	288
raloxifene	-0.29	2.32	275
picotamide	-0.28	2.2	267
azacyclonol	-0.4	3.67	264
gabapentin	-0.28	2.28	221
tamoxifen	-0.35	2.4	202
cyanocobalamin	-0.31	2.09	194
meprylcaine	-0.36	2.44	189
carisoprodol	-0.42	2.8	185
