# Supplementary material for: Pharmacogenomic identification of small molecules for lineage specific manipulation of subventricular zone germinal activity
Source: PLoS Biol. 2017 Mar 28;15(3):e2000698. doi: 10.1371/journal.pbio.2000698 (PMC5370089; doi:10.1371/journal.pbio.2000698)
Supplement: S2 Table — . Gene lists (vNSCs/vTAPs were compared with their dorsal counterparts and the P4 adjacent SVZ tissue (see Materials and Methods) were uploaded onto www.spied.org.uk to perform the CMAP small molecule analysis. Agents with a positive correlation have the ability to promote genes associated postnatal ventral lineages, whereas those in the negative range have an anti-correlation (i.e. repressive effect) on vNSCs/vTAPs. Small molecules are ranked according to the largest numbers of "target or perturbed genes". (XLSX) [file pbio.2000698.s007.xlsx]

## Sheet: S2 Table
Small molecule	correl	significance	numbers of target genes
verteporfin	0.17	2.46	735
cephaeline	0.19	2.93	598
adiphenine	0.38	5.91	475
terfenadine	0.19	2.1	452
prenylamine	0.19	2.12	420
3-nitropropionic_acid	0.2	2.12	396
abamectin	0.26	2.61	361
rescinnamine	0.22	2.2	354
anisomycin	0.43	5.76	354
etanidazole	0.22	2.18	336
nadolol	0.45	5.92	328
viomycin	0.39	4.94	326
Prestwick-692	0.37	4.56	306
thiamphenicol	0.4	4.88	295
dicycloverine	0.29	2.65	284
sulfadimethoxine	0.56	7	282
Prestwick-691	0.5	6.09	277
puromycin	0.38	4.48	275
lycorine	0.57	7.04	271
5707885	0.29	3	263
kanamycin	0.24	2.11	259
canadine	0.47	5.36	249
piperacetazine	0.21	2	238
gallamine_triethiodide	0.31	2.54	235
latamoxef	0.3	2.89	233
hexetidine	0.58	6.74	233
trihexyphenidyl	0.45	4.86	229
picotamide	0.27	2.14	217
isometheptene	0.5	5.33	216
merbromin	0.44	4.66	216
sulmazole	0.46	4.68	205
azacyclonol	0.39	3.57	200
cinchocaine	0.25	2.24	200
disulfiram	0.25	2.26	198
PF-00562151-00	0.29	2.15	196
alpha-yohimbine	0.35	3.19	193
neomycin	0.27	2.28	183
oxaprozin	0.37	3.13	170
quinpirole	0.47	4.42	169
gabapentin	0.27	2.25	168
strophanthidin	0.59	5.8	167
iloprost	0.49	4.62	167
tamoxifen	0.37	2.61	165
cyanocobalamin	0.32	2.15	158
thiocolchicoside	0.34	2.6	158
meprylcaine	0.41	2.81	154
folic_acid	0.53	4.86	154
isoniazid	0.51	4.61	152
cyclobenzaprine	0.52	4.68	150
probucol	0.4	2.63	147
N-acetyl-L-aspartic_acid	0.4	2.63	147
pirenperone	0.32	2.23	147
harmol	0.3	2.01	145
pirenzepine	0.27	2.01	143
theobromine	0.37	2.39	140
Chicago_Sky_Blue_6B	0.53	4.54	139
proadifen	0.33	2.08	139
cyproheptadine	0.28	2.01	133
etynodiol	0.38	2.19	133
flavoxate	0.29	2.08	130
hydroflumethiazide	0.45	2.58	109
carisoprodol	0.43	2.89	108
triprolidine	0.32	2.07	105
diethylcarbamazine	0.51	2.17	63
GW-8510	-0.12	2.07	795
AR-A014418	-0.25	2.62	477
ciclopirox	-0.19	2.27	360
metampicillin	-0.18	2.01	315
terazosin	-0.2	2.18	310
oxprenolol	-0.19	2.02	278
cinchonine	-0.23	2.4	268
hesperetin	-0.26	2.5	228
mephenesin	-0.22	2.06	223
streptomycin	-0.29	2.63	208
bumetanide	-0.23	2.07	203
acemetacin	-0.26	2.29	200
methotrexate	-0.27	2.37	190
PNU-0251126	-0.25	2.18	188
oxytetracycline	-0.26	2.28	188
caffeic_acid	-0.32	2.79	188
alfaxalone	-0.39	3.48	188
azaperone	-0.4	3.43	175
mefexamide	-0.27	2.14	158
