# Supplementary material for: Pharmacogenomic identification of small molecules for lineage specific manipulation of subventricular zone germinal activity
Source: PLoS Biol. 2017 Mar 28;15(3):e2000698. doi: 10.1371/journal.pbio.2000698 (PMC5370089; doi:10.1371/journal.pbio.2000698)
Supplement: S6 Table — Uploaded gene list for generating list of drugs to perturb adult NSC signatures into postnatal NSC signatures were further analysed on the CMAP for AR-A014418 to provide a list of gene targets that are likely to be differentially affected. Also given are relative fold change intensity and p-values. (XLSX) [file pbio.2000698.s011.xlsx]

## Sheet: S6 Table
Gene Symbol	Intensity Fold Change	p-value
Abhd3	-1.41064	4.1e-05
Ablim1	-1.48027	9e-05
Acbd4	-1.32702	0.019554
Acot11	-1.40589	0.002797
Acpl2	1.27867	6.9e-05
Acta2	-1.74134	0.001588
Actb	-1.41565	0.011408
Actr3	1.3927	1e-06
Acvr2a	1.44803	0.001917
Adam9	1.33444	6.5e-05
Adamts1	-1.49674	0.01643
Adamts20	-1.67897	4.1e-05
Adar	1.64341	0
Adcy5	-1.60399	0.002468
Add2	1.44867	0
Adora1	-1.6522	0.00033
Adora2b	-1.32325	0.006696
Aebp1	-1.64015	0.003615
Aff2	1.49494	0.003046
Agbl3	-1.47607	0.003774
Agpat4	-1.49564	0.000433
Ahnak	-1.47817	0.00464
Aifm2	-1.53501	0.002549
Aifm3	-1.65535	0.000468
Ak7	-1.88304	0.000105
Akap14	-1.84495	0.000185
Alg13	1.34039	3e-06
Anapc10	1.34554	2.8e-05
Anapc5	1.32525	0.000147
Ankrd42	-1.37566	0.01252
Anks1b	-1.66287	0.022344
Anp32a	1.55145	0.00031
Anxa2	-1.77904	7.6e-05
Anxa8	-1.41589	0.003935
Aph1b	1.69899	6.1e-05
Apoc3	-1.34777	0.000234
Apod	-1.6691	0.003857
Aqp4	1.34303	0.001312
Arf1	1.3074	1.1e-05
Arf4	1.58389	0
Arhgdig	-1.41646	0.000458
Arhgef4	-1.49855	1.6e-05
Arl2	-1.34071	9e-06
Arl5b	1.58078	0.000176
Armc3	-1.78974	0.000195
Armc4	-1.89326	0
Armc9	-1.49655	2.9e-05
Art3	-1.42282	8.6e-05
Asb4	1.3017	0.015656
Ascc1	-1.37639	0.004777
Aspa	-1.82754	0.029329
Atad2	1.40172	1.6e-05
Atad2b	1.2794	6e-06
Atf2	1.33847	3.7e-05
Atf4	1.28215	2e-06
Atp11c	1.39527	0.00056
Atp1a2	-1.53979	1e-06
Atp2b2	-1.50701	0.002042
Atp6v1e1	-1.26587	4e-06
Avpi1	-1.70945	0.000181
B2m	1.26257	0.0007
B3gnt5	1.5382	2e-06
B9d1	-1.41349	0.000252
Bace2	-1.70362	0.026004
Bach1	1.60768	1.8e-05
Bach2	1.51524	1.1e-05
Banf1	1.49678	0
Bank1	-1.40889	0.045021
Bbox1	-1.82194	5e-05
Bdh2	-1.48773	0.023045
Bhlhb5	1.47342	0.023642
Bicc1	-1.75586	0.000196
Bmi1	1.2697	0.000292
Bmp6	-1.71616	7.9e-05
Bola2	-1.37936	0.000687
Bphl	-1.39331	0.00032
Brd8	1.26362	0.000113
Brms1l	1.31296	1.2e-05
Btg2	-1.6538	0.027953
Bub1	1.51324	0
Bub3	1.27669	0.001209
Bxdc5	1.54124	0.000133
Bzw1	1.64863	0
C1qb	1.75684	1.7e-05
C1qc	1.65088	1.1e-05
C1qtnf4	-1.65811	0.005654
C3	-1.38905	0.001003
C3ar1	1.52778	1.7e-05
C4b	-1.42486	4.9e-05
C8g	-1.26337	0.024737
Cadm2	1.34637	0.000511
Calb1	-1.62846	6e-05
Calm2	1.49022	0
Calml4	-1.97764	0.001941
Caln1	-1.87045	0.000401
Calu	1.26119	8e-06
Camk1d	-1.44005	0.00236
Camk2a	-1.92589	0.008548
Camk2b	-1.3314	0.034315
Camk2n1	-1.52289	7e-06
Camk4	-1.52796	0.004965
Camkv	-1.88239	0.004029
Capg	-1.32152	0.005252
Capn3	-1.65194	0.000343
Caprin1	1.28313	2e-06
Capsl	-1.82122	0.002256
Casp2	1.50705	4.7e-05
Casq2	-1.69999	0.006551
Cbx6	-1.37679	0.001098
Ccdc103	-1.50239	0.029677
Ccdc108	-1.90325	0
Ccdc11	-1.40247	0.00259
Ccdc113	-1.70023	0.000891
Ccdc117	1.43801	6.2e-05
Ccdc19	-1.84342	0.004189
Ccdc24	-1.35805	4.6e-05
Ccdc85b	-1.59282	0.000399
Ccdc89	-1.6562	0.004678
Ccdc96	-1.66384	0.000176
Ccl3	1.6445	1e-05
Ccm2	-1.35233	0.000174
Ccnd1	1.36651	8.9e-05
Ccnd2	1.32555	1e-06
Ccng2	1.42767	0.002424
Ccnh	1.28997	1e-06
Ccnj	1.63697	5e-05
Ccnk	1.8233	0
Ccnt2	1.34135	0.001116
Ccny	1.65307	0
Ccrl1	-1.25927	0.000924
Cd109	-1.61834	0.000798
Cd53	1.35029	0.000201
Cd82	-1.29091	0.006089
Cdc25b	1.29806	0.00018
Cdc73	1.3058	2.2e-05
Cdca7	1.649	1.3e-05
Cdh2	1.28401	6e-06
Cdh26	-1.26185	9e-06
Cdkl2	-1.84029	0.000554
Cdkn2aip	1.41859	0.002987
Cdon	1.38173	0.000667
Cds1	-1.41912	0.01958
Cebpb	-1.53057	0.001673
Cenpl	1.37367	7.7e-05
Cep164	-1.3584	0.000144
Cep170	1.61197	3e-06
Cep27	1.65771	0
Cfl1	1.33819	1e-06
Cgref1	-1.37537	0.003271
Chd2	1.42928	0
Chd9	1.31423	0.00024
Chdh	-1.58462	0.03878
Chek2	-1.39678	0.005163
Chfr	1.61342	0
Chi3l1	-1.28375	0.003143
Chia	-1.29973	0.003522
Chic1	1.65909	6e-06
Chl1	1.36577	0.011006
Chuk	1.28317	5.7e-05
Cidea	-1.79969	0.000769
Cit	-1.26986	0.003711
Cited2	1.7754	2.5e-05
Cldn11	-1.83048	0.000692
Clic6	-1.7018	0.004285
Clip4	-1.46511	0.000429
Clmn	-1.77594	0.000112
Clstn2	1.45833	0.002053
Clu	-1.50272	1e-06
Cmpk	1.27013	4e-06
Cmtm5	-1.28307	9e-06
Cnnm1	-1.3021	4.7e-05
Cnot6	1.41692	5e-06
Cnot6l	1.35162	0
Cnp	-1.46139	0.002549
Cobll1	-1.3895	0.019952
Col4a4	1.31295	0.019355
Col8a2	-1.7681	0.035154
Commd10	1.36153	0
Copa	1.52478	3.3e-05
Cops2	1.29753	4.9e-05
Cox7c	1.65701	0
Cpeb4	1.61062	0
Cplx2	-1.4849	0.002979
Cpm	-1.26576	0.035781
Cpne8	-1.552	0.015734
Cpsf6	1.55375	2e-06
Creb1	1.3595	2e-06
Crebbp	-1.29341	0.013378
Crebl2	-1.2722	1.1e-05
Creg2	-1.41414	0.000429
Crispld2	-1.30435	0.018149
Crnkl1	1.44197	2e-06
Crocc	-1.50062	0.001616
Cryab	-1.90027	0.000739
Crygn	-1.91978	0.000779
Csde1	1.50934	1e-06
Ctdspl2	1.48812	0.000429
Ctnnb1	1.5096	3e-06
Ctnnd1	1.2797	8e-06
Ctsb	1.55318	1e-06
Cul5	1.36807	0
Cx3cr1	1.27046	0.000102
Cyb561	-1.72817	3e-06
Dab2	1.3646	0.000167
Dbndd2	-1.6997	0.000103
Dcc	1.87251	0.000456
Dclk3	-1.39842	0.048301
Dcun1d1	1.48525	8e-06
Dcun1d5	1.47738	0
Dcx	1.87868	5e-06
Dcxr	-1.34871	0.000166
Ddn	-1.97164	0.00029
Ddo	-1.57685	0.000397
Ddr2	1.29138	0.002051
Ddx3x	1.49175	1e-06
Ddx6	1.34466	1e-06
Dgat2	-1.34874	0
Dhx36	1.33175	3.4e-05
Dhx9	1.70369	0.000843
Diras2	-1.7733	0.000293
Dld	1.55036	1e-05
Dleu2	-1.68284	0.001929
Dlg2	-1.67439	0.002201
Dlg5	-1.44918	0.004161
Dlx2	1.27228	0.000465
Dlx4	-1.5601	7e-06
Dlx5	1.35885	0.005298
Dmkn	-1.85812	0.000249
Dmn	-1.73945	0.000107
Dnaja2	1.58278	1e-06
Dnaja4	-1.73736	0.002986
Dnajb13	-1.53243	0.000265
Dnajc6	-1.56653	1.6e-05
Dnali1	-1.88862	0.000148
Dner	1.46272	0
Doc2b	-1.60981	0.008701
Dock7	1.71466	2.1e-05
Dpy19l2	-1.67608	0.036998
Drd1ip	-1.41237	9.3e-05
Dsc3	-1.53117	0.001501
Dsg2	-1.93988	0.001098
Dtl	1.35475	0.0001
Dusp3	-1.35601	9e-06
Dusp4	1.51218	1e-06
Dydc1	-1.65027	0.001167
Dynlrb2	-1.72242	0.00012
Dyrk1a	1.4974	3e-06
Dyx1c1	-1.68535	0.001484
Dzip1	1.60993	1e-06
Echdc3	-1.279	0.002348
Edg2	-1.4209	0.025356
Edg8	-1.76868	0.03959
Efcab1	-1.93006	0.000783
Efcab2	-1.2766	0.001234
Efcbp2	-1.40504	0.024697
Efemp1	-1.66541	0.031941
Efhc1	-1.46742	0.005132
Efnb2	1.39188	2.2e-05
Eif2s2	1.44851	3.4e-05
Eif3f	1.50097	1e-06
Eif3j	1.34558	3.1e-05
Eif3m	1.29026	7e-06
Eif4a1	1.42553	2e-06
Eif5	1.42591	7e-06
Elavl1	1.4027	0.000111
Elavl2	1.62961	4e-06
Elk3	1.3725	0.001824
Elovl2	1.43064	7.5e-05
Elovl7	-1.27839	0.011196
Endog	-1.41398	0.003591
Eno2	-1.66232	0.003636
Enpp2	-1.27489	0.005062
Eomes	1.53007	0.032168
Epn2	1.31724	0.00149
Eppk1	-1.58485	7.1e-05
Erbb3	-1.52846	5e-06
Ergic2	1.32675	3.1e-05
Exdl1	-1.27125	0.034999
F3	-1.27011	0.000288
Fabp7	1.6705	1e-06
Fah	-1.3077	0.016842
Fank1	-1.72898	0.000378
Farp2	-1.35315	0.0038
Fas	1.4654	9.7e-05
Fbl	1.34694	6e-06
Fbxl16	-1.6572	0.000578
Fbxo2	-1.47654	0
Fbxo36	-1.54394	0.001613
Fbxo8	1.29452	2e-06
Fbxw11	1.60141	0
Fem1c	1.60894	0.000397
Fen1	1.27192	2e-06
Fgfbp3	1.62909	2.1e-05
Fhad1	-1.34228	3.9e-05
Fkbp7	1.62264	0.000217
Flrt3	1.65912	0.001697
Fn3k	-1.82885	3e-05
Fnbp1l	1.32597	0.000137
Fnbp4	1.30852	0.001052
Folr1	-1.75849	0.015137
Foxg1	1.33033	2.5e-05
Foxj1	-1.80121	3.9e-05
Fsip1	-1.31589	0.032758
Fstl5	1.75294	4e-05
Fus	1.48783	0.00195
Fut9	1.29906	0.001353
Fxyd1	-1.64166	1.2e-05
Fxyd6	1.50274	6.8e-05
Fzd5	-1.65074	0.003576
Gadd45b	-1.76241	0
Galc	1.76072	0.000223
Gas2l1	-1.3651	9.1e-05
Gas6	-1.46938	1e-06
Gbp2	-1.85163	0.000251
Gda	-1.75823	0.001546
Gdi2	1.48878	2e-06
Gdpd3	-1.8342	7.1e-05
Gfod1	-1.30754	0.000239
Ggnbp2	1.49878	3.4e-05
Gjb6	-1.62397	0.001552
Gmfb	1.28146	0.002972
Gnal	-1.61912	0
Gng11	-1.30966	0.010532
Gng13	-1.95099	0.000204
Gng2	1.29349	0.008028
Gopc	1.38491	3.2e-05
Got1l1	-1.30976	0.008362
Gpc2	1.50325	0.004377
Gpld1	-1.73351	0.000208
Gpr123	-1.53099	0.002452
Gpr34	1.61776	0.001377
Gpr50	-1.88108	0.015504
Gpr56	1.52764	2.6e-05
Gpr62	-1.69542	0.004702
Gpr88	-1.31581	0.006588
Gprc5b	-1.62028	3.7e-05
Grb10	1.67248	0
Grhpr	-1.25971	0.001209
Gria2	1.5461	0.000744
Grk4	-1.34471	0.029187
Grp	1.46072	0.047987
Gsn	-1.86713	0.000601
Gsta4	-1.42193	0.000287
Gstm1	-1.51702	1e-06
Gtf3c2	1.27352	4e-05
Guk1	-1.46502	8e-06
H3f3a	1.3279	4e-06
Hdac11	-1.34947	7.6e-05
Hdac2	1.56987	2e-06
Hdc	-1.89624	0.00039
Hddc3	-1.73081	4e-06
Hectd2	1.36415	4.1e-05
Hfe	-1.42855	0.005649
Hhatl	-1.26402	0.002651
Hif1a	1.28292	0.001619
Hint2	-1.26319	0
Hisppd1	1.45632	0.000307
Hisppd2a	1.39807	0
Hist1h3a	-1.649	1e-06
Hist1h4j	-1.43305	0.034378
Hist2h2bb	-1.33098	0.000166
Hmg20a	1.33297	1e-06
Hmgb3	1.53361	0
Hmgn3	1.3636	0.000163
Hnrnpc	1.3673	0
Hnrnpl	1.314	0.000131
Hnrpa3	1.41184	0
Hnrpab	1.3943	0
Hnrpk	1.26979	0
Hook1	1.26175	0
Hpca	-1.79373	0.016337
Hpcal4	-1.98336	0.000278
Hrasls3	-1.40039	1.1e-05
Hsd17b12	1.31278	0.000191
Hspa1b	-1.56496	0.003746
Hspa2	-1.65385	0.001698
Hspb1	-1.39611	0.001007
Hspb8	-1.56174	0.006535
Hspe1	1.35339	0
Hyal1	-1.56823	0.003132
Iars	1.27693	9.6e-05
Ibtk	1.3309	0.001476
Icam5	-1.57016	0.041938
Id4	-1.33795	2.7e-05
Ifitm3	-1.65202	0.000178
Ift122	-1.32242	3e-06
Igf2bp3	1.72793	5.1e-05
Igfbp2	1.52535	0.002228
Igfbp4	1.62551	6e-06
Igfbpl1	1.59522	0.000535
Il33	-1.55652	0.000638
Ilf2	1.30555	1e-05
Ilf3	1.57165	1e-06
Indo	-1.79523	0.006728
Inf2	-1.8542	1e-06
Insm1	1.35427	0.00017
Ipw	1.39331	0.00393
Iqca	-1.95712	0.000241
Iqcg	-1.63298	7.4e-05
Ireb2	1.31904	1.9e-05
Irx5	-1.79509	0.017586
Isg20	-1.48824	0.031706
Itih3	-1.57174	0.000255
Itpka	-1.77533	3.4e-05
Itpr1	-1.7191	0.009907
Jph3	-1.28637	0.022435
Jph4	-1.37148	0.003874
Kalrn	-1.81997	0.021194
Kcna1	-1.78252	0.004727
Kcnab2	-1.59074	0.000467
Kcne1l	1.42245	2e-06
Kcnip2	-1.6198	0.006475
Kcnj10	-1.29924	0
Kcnmb1	-1.47047	0.010691
Kcnn4	-1.68804	1e-05
Kcnq2	-1.48473	0.002341
Khdrbs1	1.48005	1e-06
Kif21b	1.40849	3.1e-05
Kif2c	1.29449	0
Kif5a	-1.72318	0.000123
Kif6	-1.63217	0.025364
Kif9	-1.42159	3e-06
Klf11	1.27514	0.001046
Klf12	1.3451	2.5e-05
Klf4	-1.43877	0.005977
Klf7	1.45096	3e-06
Kndc1	-1.69425	0.000432
Krt18	-1.54195	0.030073
Krt8	-1.73235	0.01467
Kti12	1.31656	1.7e-05
Lace1	-1.28605	0.005003
Lama3	-1.76264	1e-06
Lancl3	1.41648	0
Lbp	-1.87134	0.000313
Lcor	1.48017	0.000846
Lcorl	1.29907	1e-06
Lef1	1.36793	0.000561
Lgals3	-1.8823	8.7e-05
Lgi1	-1.31651	0.00171
Lgi4	-1.60282	0.000687
Lhfpl3	1.65995	0.011802
Lin7b	-1.7201	0.003777
Lin7c	1.35271	5e-06
Lmna	-1.43142	0.015999
Lrch2	1.39428	3.2e-05
Lrguk	-1.40059	0.000968
Lrp1	1.38894	0
Lrp12	1.30044	1.8e-05
Lrrc23	-1.63092	0.000779
Lrrc34	-1.62909	0.026604
Lrrc36	-1.81793	0
Lrrc40	1.49243	0
Lrrc46	-1.42481	0.000525
Lrrc48	-1.794	0.000181
Lrrc50	-1.63273	0.005568
Lrrc51	-1.76407	0.008874
Lrrtm4	1.39475	0.007001
Lsm2	1.26519	5.8e-05
Ly6e	1.39853	0.000243
Lynx1	-1.67092	0.001776
Lysmd3	1.48237	2.5e-05
Macrod1	-1.47228	1e-05
Mag	-1.5825	0.002802
Magi1	1.46228	2.3e-05
Magoh	1.39861	3e-06
Mak	-1.87556	0.001051
Mal	-1.98592	0.001085
Mamdc2	-1.42948	0.005153
Map3k5	-1.37791	0.001112
Mapk15	-1.3368	1e-06
Mapk6	1.33097	2e-06
Mapkapk3	-1.42374	5.6e-05
Mapre1	1.29908	0.000276
Mar07	1.34294	6.3e-05
Mar10	-1.43827	1e-05
Marcks	1.29128	0
Marcksl1	1.48702	0
Marveld2	-1.34504	0.033087
Mast3	-1.44259	0.000697
Matk	-1.64316	0.003056
Mb	-1.48362	0.038671
Mbip	1.32331	0.000647
Mcm7	1.26852	3.6e-05
Mdh1b	-1.6967	0.00024
Med14	1.37505	1e-06
Meig1	-1.59633	3e-05
Metap2	1.28067	0
Mettl7a	-1.72149	0.000353
Mfap3l	-1.48691	0.001184
Mfsd8	1.3323	0.000147
Mgea5	1.46506	2e-06
Mgll	-1.63865	0.000639
Mlf2	1.44769	8.9e-05
Mllt3	1.54014	0.000958
Mmd	1.31337	2e-06
Mobp	-1.95701	6.1e-05
Morc3	1.29224	1.8e-05
Morn1	-1.35309	0.007183
Morn3	-1.4076	0.010149
Mpped2	1.47938	0.001144
Mrpl32	1.30543	1e-06
Mrpl50	1.33612	5e-06
Mrps15	-1.31049	2e-06
Mrps23	1.395	6e-05
Msh6	1.30778	0
Mt3	-1.44927	4.4e-05
Mta2	1.58956	1e-06
Mtch2	1.37874	0.000909
Mtf2	1.49636	7e-06
Mtrf1l	1.32489	0.000798
Mtss1	1.38775	7.4e-05
Myef2	1.57446	0
Myh14	-1.50483	0.001197
Myh7	-1.74258	0.005067
Mynn	1.26603	0.00017
Myo1b	1.26162	0.000218
Myo7a	-1.33779	1e-05
Myoz2	-1.75519	0.000804
Nbea	1.42378	0.0004
Ndrg1	-1.83564	0.000465
Ndufb8	-1.26467	2e-06
Ndufb9	-1.25977	0
Ndufc2	1.64137	3e-06
Ndufs4	1.32425	5e-06
Nefl	-1.83925	0.000687
Neil3	1.48255	7e-06
Nek1	-1.27445	0.000952
Nek5	-1.71338	0.038921
Neo1	1.33739	0.000446
Neu2	-1.35533	3e-06
Neurl	-1.6675	0.040587
Neurod1	1.76633	0.028167
Nfib	1.37609	0.000485
Nfu1	1.32397	4e-06
Ngef	-1.59797	5e-06
Nhsl1	1.35412	1e-06
Ninj2	-1.38788	0.013676
Nipa2	1.43781	2e-06
Nmd3	1.63505	9.1e-05
Nme5	-1.57064	0.000401
Nol11	1.32416	1.5e-05
Npal2	-1.5961	0.021252
Npnt	-1.3396	0.005474
Nqo2	-1.27283	0.000126
Nrsn1	-1.70192	0.00057
Nrsn2	-1.32983	0.001573
Nrtn	-1.26143	0.001896
Ntsr2	-1.84859	3e-06
Nudt21	1.37635	8e-06
Nufip2	1.49246	9e-06
Nxph1	1.29013	1.2e-05
Ociad2	-1.56094	0.001254
Odz2	1.44604	0.036144
Olig1	1.34934	0.0091
Opa1	1.49955	2e-06
Opcml	1.561	0.017768
Orc4l	1.52127	3.7e-05
P2ry12	1.43483	0.000357
Pacrg	-1.5054	6.7e-05
Pacsin1	-1.34009	0.002868
Padi2	-1.49289	6.6e-05
Pamci	-1.93269	0.000617
Papola	1.68847	1.2e-05
Pax6	1.49604	0.000223
Pbxip1	-1.46715	1e-06
Pcdh8	1.72818	0.000337
Pcna	1.29105	1e-06
Pcp4	-1.29385	0.000745
Pcp4l1	-1.95171	0.000506
Pcsk1n	-1.42772	0.003798
Pctk2	1.36189	3.9e-05
Pde10a	-1.39788	1.2e-05
Pde2a	-1.6811	0.013541
Pde7a	1.38001	2.1e-05
Pde8b	-1.39407	0.006505
Pdgfa	-1.31236	0.003508
Pdgfra	1.55321	0.00209
Pdlim2	-1.40123	0.001561
Pdlim5	-1.47025	0.006267
Pdxk	-1.83384	1.5e-05
Pdzd2	-1.29707	0.006025
Pebp1	1.30928	0.000277
Pex1	1.29622	5e-06
Pgbd5	-1.58221	0.00276
Phactr1	-1.68738	0.001882
Phf15	-1.63177	0.01536
Phf16	1.29236	8.3e-05
Phf6	1.28542	2e-06
Phkg1	-1.66666	0.009078
Phtf2	1.56601	6.1e-05
Pi4k2b	-1.7493	0.032903
Pias1	1.48753	2e-06
Pih1d2	-1.50521	8.6e-05
Pitpnm1	-1.54164	0.000313
Pitpnm3	-1.48122	0.000733
Pkia	1.54652	0.000113
Pkn2	1.35041	0
Pkp2	-1.6839	0.000174
Pkp4	-1.48513	0.000694
Plagl1	1.30127	0.001764
Plcxd2	1.28258	0.022644
Plec1	-1.63157	2e-06
Plekha2	-1.58053	0.001236
Plekhb1	-1.41864	6.5e-05
Plekhh1	-1.36022	0.002057
Plp1	-1.90294	9.2e-05
Pltp	-1.8826	0.000677
Plxnc1	1.35331	0.00096
Pnn	1.34775	2.4e-05
Pnpla7	-1.53716	0.001155
Pnrc2	1.29976	0.000151
Pofut2	-1.332	0.00067
Polb	1.33108	0.000904
Polk	-1.42373	0.000367
Ppargc1b	-1.64322	0.000525
Ppfia3	-1.387	0.007763
Ppfia4	-1.56822	0.004268
Ppih	1.53009	0
Ppil1	1.27538	1e-06
Ppil6	-1.60246	0.002585
Ppm1a	1.27002	1e-05
Ppp1cb	1.60854	4e-06
Ppp1cc	1.32089	4e-06
Ppp1r14a	-1.86801	0.006093
Ppp1r16b	-1.7526	0.000147
Ppp1r1b	-1.63607	0.01963
Ppp1r2	1.60059	0
Ppp2r2a	1.42046	9e-06
Ppp2r2b	1.53326	0.005991
Ppp6c	1.27373	8e-06
Prdx2	1.29286	3.3e-05
Prelp	-1.8455	0
Prkar2b	1.32971	0.00014
Prkcz	-1.26004	0.010469
Prodh	-1.64249	0.000827
Prpf38b	1.3216	8e-05
Prpf39	1.48611	3e-05
Prpf40a	1.27706	5e-06
Psmd11	1.32715	0
Psmd7	1.47864	2e-06
Psme4	1.28248	1.8e-05
Ptbp2	1.62904	2.7e-05
Ptgds	-1.84565	2e-06
Ptp4a1	1.38285	6.3e-05
Pum2	-1.26639	0.028174
Pus3	1.43696	0
Pus7	-1.32468	1.8e-05
Pvalb	-1.59833	0.000174
Rab15	-1.66352	0.001635
Rab2b	1.30463	2e-06
Rab6b	-1.45537	0.00272
Rad23b	1.60923	1e-06
Rai14	1.33217	0.000247
Ramp1	-1.66843	2.1e-05
Ranbp5	1.39055	2e-06
Ranbp9	1.51503	1.6e-05
Rap1b	1.27831	0.00075
Rapgef3	-1.38787	5.8e-05
Rapgef4	-1.90723	0.005218
Rarres2	-1.91314	2.7e-05
Rasd2	-1.95917	0.000664
Rasgef1a	-1.9709	0.001146
Rasgrf1	-1.62524	0.00472
Rasgrp1	-1.5199	0.00703
Rasl10b	-1.57238	0.00188
Rbbp4	1.7427	8e-06
Rbbp6	1.49454	0
Rbl1	1.48964	1e-06
Rbm12	1.33594	0.000168
Rbm25	1.43031	0.000111
Rbm26	1.44581	0
Rbm39	1.64743	6e-06
Rbm4	1.43426	0.000508
Rbm4b	1.44907	0.0022
Rbm6	1.37314	0.000492
Rbp4	-1.59159	0.015964
Rbpms	-1.55967	0.042352
Rcan2	-1.70163	0.000312
Rchy1	1.2647	3e-06
Reep1	1.60404	0
Reep6	-1.38417	0.003656
Rell2	-1.34414	0.024265
Retsat	-1.31663	8.5e-05
Rgs4	-1.71334	0.000206
Rgs7bp	-1.44503	0.012576
Rhobtb3	1.43389	5.4e-05
Rhpn2	-1.47719	0.01101
Ribc2	-1.44078	0.001976
Rif1	1.55054	3.4e-05
Riok1	1.37752	9e-05
Rlbp1l1	1.35189	0.001486
Rnase4	1.47229	8e-06
Rnasel	1.4463	0.000113
Rnd3	1.40474	0.000852
Rnf38	1.60908	3e-06
Robo1	1.63411	4.9e-05
Ropn1l	-1.54858	0.00046
Rph3a	-1.29698	0.005751
Rph3al	-1.45431	0.006268
Rpl18	1.36044	2e-06
Rpl22l1	1.5266	0
Rpl27a	-1.46082	0.000134
Rpl37a	1.34017	9e-06
Rpl5	1.33194	0
Rprm	1.27668	0.000141
Rps15a	1.44844	1e-06
Rps24	1.51563	0.000543
Rps6ka6	1.6815	0
Rps7	1.85517	0
Rps9	1.65032	0
Rrm1	1.28092	0.000112
Rshl3	-1.83707	0.001399
Rsph1	-1.81474	0.000137
Rsrc2	1.39468	0.000731
Rtdr1	-1.59654	0.00055
Rwdd4a	1.49492	0
Rxrg	-1.47256	0.000446
Ryk	1.28358	0
S100a11	-1.52229	0.001449
S100b	-1.615	0.001153
Saps3	1.26473	3e-06
Satb2	1.50622	0.018922
Scin	-1.51466	0.040007
Scmh1	1.30433	1e-06
Scn2b	-1.56867	3.3e-05
Scn3a	1.50679	4.8e-05
Scn4b	-1.90368	0.001849
Scn7a	-1.8263	0.003178
Scnn1a	-1.34099	5.7e-05
Sdc4	-1.68253	0.002085
Sdccag1	1.32972	7e-06
Sdpr	-1.48099	0.004228
Sdsl	-1.38677	0.000878
Selenbp1	-1.4415	0.000534
Sema3c	1.77472	0.027365
Senp2	1.61196	0
Sept03	1.27467	0.000216
Sept04	-1.75137	0.000474
Serinc1	1.28091	0.00032
Serinc3	1.27973	0
Serpini1	1.49019	0.000387
Sertad1	-1.28644	0.001269
Set	1.25941	0
Sf3b1	1.28384	2.2e-05
Sf3b3	1.42614	2e-06
Sfi1	-1.35653	4e-06
Sfpq	1.44579	0.00012
Sfrp1	1.47579	0.001386
Sfrp2	1.41386	0.000146
Sfrs1	1.73314	4e-06
Sfrs10	1.47026	0.000418
Sfrs11	1.36178	0.000251
Sfrs2	1.56441	0.000441
Sfrs3	1.556	1.6e-05
Sfrs7	1.46367	0
Sft2d2	-1.41788	0.024612
Sh2d5	-1.40865	0.043898
Sh3bgrl	1.39542	0.001841
Shank3	-1.82225	0.004907
Shroom3	-1.2943	3e-06
Sirt1	1.33445	0.000574
Sirt3	-1.36565	0.000516
Skil	1.29199	0
Skp2	1.4159	2e-06
Slc12a5	-1.72731	0.006289
Slc17a6	1.71641	0.039786
Slc1a2	-1.46967	0.001164
Slc24a2	-1.60884	6e-06
Slc25a23	-1.27235	0.008777
Slc26a3	-1.59777	0.003691
Slc2a1	-1.52474	0.000349
Slc35a2	-1.56686	4.1e-05
Slc35f3	-1.42321	0.03116
Slc38a3	-1.33583	0.00532
Slc39a10	1.44412	6.4e-05
Slc39a12	-1.45583	0.001343
Slc39a4	-1.57025	0.002548
Slc45a3	-1.42818	0.005635
Slc4a7	1.79259	2e-06
Slc6a19	-1.38862	0.037191
Slco5a1	1.41778	0.000895
Slitrk1	1.49409	0.000234
Smarca5	1.26587	8e-06
Smarce1	1.43399	0
Smndc1	1.49407	2.3e-05
Smpd4	1.45692	0
Snapc3	1.6152	0.000308
Sncg	-1.63279	0.002692
Sned1	-1.31489	0.001914
Snord22	1.74724	1.4e-05
Snph	-1.56212	0.000198
Snrpb2	1.40795	1e-06
Snrpg	1.33428	4.8e-05
Snx13	1.3648	0.006407
Socs3	-1.5078	0.028415
Socs4	1.39839	8e-06
Socs6	1.71451	0
Sorcs1	1.28132	0.00193
Sord	-1.35149	5e-05
Sost	1.5574	4e-06
Sostdc1	-1.52723	0.000163
Sox11	1.55032	4e-06
Sox21	1.40531	9e-06
Sox4	1.31514	1.7e-05
Sp3	1.60345	0.000288
Sp8	1.28864	7.1e-05
Spa17	-1.39603	0.009531
Spag16	-1.64504	0.017291
Spag8	-1.56586	0.000857
Spag9	1.47931	0.001894
Spats1	-1.38449	0.019538
Spg3a	1.26807	0.009922
Spin1	1.29783	0
Spred2	1.65314	0.000201
Spsb1	-1.27974	0.003922
Sptlc3	-1.32093	0.027907
Sqrdl	-1.60377	3e-06
Srebf1	-1.44094	0
Srfbp1	1.37468	2e-06
Srrm2	1.48318	0.000151
Ss18l1	1.31815	2.6e-05
Ssbp1	1.32262	5e-06
Ssbp2	1.72881	0.000288
Ssh2	1.3132	2e-06
Sstr2	1.41421	0.011887
St3gal6	-1.33749	0.016939
St6gal2	1.75626	0
Stard10	-1.26642	0.001439
Stch	1.46037	0.00081
Stk25	1.29374	1.6e-05
Stk33	-1.30141	0.002648
Stoml3	-1.71324	0.007462
Styxl1	-1.42629	2.1e-05
Suz12	1.28933	0.000263
Syn2	-1.61493	0.002248
Syncrip	1.75845	7e-06
Syne1	-1.83417	0.000331
Synpo	-1.64715	0.007878
Syt10	-1.35175	0.024718
Syt7	-1.29294	0.018802
Sytl2	-1.6335	1.1e-05
Tada1l	1.27714	1.2e-05
Taf15	1.25949	6.3e-05
Tardbp	1.28513	2.4e-05
Tbc1d9b	-1.4528	0.000134
Tbcel	-1.30226	0.00342
Tbr1	1.46561	0.039302
Tcerg1	1.44026	2e-06
Tcerg1l	-1.43301	0.019372
Tcf12	1.29881	7e-06
Tcf4	1.36575	0
Tcta	-1.42668	0.002876
Tctex1d1	-1.53953	1.9e-05
Tekt1	-1.73681	0.002153
Tekt4	-1.53538	0.02097
Tesc	-1.8347	6e-06
Tex9	-1.50007	4.4e-05
Tgfbr3	-1.4932	0.008557
Tgm2	-1.88476	0.000562
Thbs4	-1.92255	0
Thnsl1	1.3007	2e-06
Thoc1	1.39944	6.6e-05
Thrsp	-1.51536	0.000353
Tia1	1.65657	0
Tiam2	1.33629	0.009305
Timp2	-1.2965	0.00157
Tiparp	1.29764	1.9e-05
Tiprl	1.32391	5e-06
Tle1	1.44647	0.001309
Tlk2	1.52538	2.5e-05
Tm4sf1	-1.84786	0.00032
Tmbim1	-1.41524	0.00318
Tmco7	-1.3736	0.00015
Tmeff1	1.36849	7e-06
Tmem10	-1.91431	0.000545
Tmem107	-1.39054	0.002246
Tmem125	-1.35163	0.016452
Tmem168	1.38095	5.3e-05
Tmem191c	-1.59169	0.001962
Tmem32	1.51138	2e-06
Tmem35	1.42795	3.3e-05
Tmem53	-1.28066	0.005276
Tmem57	1.67474	1e-06
Tmem71	-1.62465	0.000635
Tmem77	1.34408	0.000158
Tmem87a	-1.26629	0.008065
Tmem90a	-1.88746	3.1e-05
Tmie	-1.3961	6.9e-05
Tmpo	1.32326	3.2e-05
Tmsb10	1.42567	0.001519
Tnc	1.59867	0.006933
Tnfrsf21	1.54256	0
Top2a	-1.27516	0.004756
Tpp2	1.58405	1.5e-05
Tppp	-1.78541	0.003461
Tppp3	-1.91059	1e-06
Traf3ip2	-1.29581	0.007685
Trib2	1.2723	5e-06
Trim24	1.41501	0.00013
Trim37	-1.33897	4e-06
Trim59	1.34022	1.5e-05
Trio	1.3419	9e-06
Trit1	1.62248	9.5e-05
Trpc2	1.36252	1e-05
Tsnaxip1	-1.71436	0.001435
Tspan17	-1.28598	0
Tspan18	-1.3841	6.3e-05
Tspan2	-1.60655	0.007774
Tspan33	-1.44455	1e-06
Tspan7	1.3299	0.000562
Tst	-1.37384	0.001792
Ttc12	-1.57899	0.00043
Ttc14	1.2696	1.1e-05
Ttc16	-1.69883	0.000471
Ttc21a	-1.31335	0.000344
Ttc25	-1.84278	0.000116
Ttc29	-1.9408	0.000291
Ttc3	1.40342	1.8e-05
Ttll9	-1.35107	0.000881
Ttrap	1.47923	1e-06
Ttyh2	-1.43844	0.000907
Tuba4a	-1.62383	0.000179
Tubb3	1.28188	0.000221
Txnl4a	1.39246	0
Txnrd1	1.54729	0
Ubc	-1.31589	0.003135
Ube2e3	1.38548	2.9e-05
Ube2h	1.31551	2e-06
Ube2i	1.27905	1.8e-05
Ube2n	1.41163	1e-06
Ube2q2	1.41631	2e-06
Ubl5	1.38002	0
Ubl7	-1.2894	0.000132
Ubqln1	1.46762	0
Ubr5	1.35441	0
Ubtf	-1.38672	0.014224
Ubxd3	-1.68223	0.003458
Ubxd5	-1.47153	5.2e-05
Ufd1l	1.34798	0
Ugcg	1.3125	4e-06
Ulk4	-1.33157	0.021977
Unc13c	-1.94984	9e-06
Unc5b	-1.26636	0.019118
Unc5cl	-1.31213	0.017841
Unc5d	1.41143	0.023365
Uox	-1.65298	0.023432
Uqcrh	1.50849	2e-06
Ush1c	-1.49423	0.000171
Usp14	1.40563	2e-06
Usp2	-1.69891	0.000145
Usp32	1.55391	1e-06
Usp7	1.60451	0
Vbp1	1.50879	0
Vcan	1.72779	0
Vldlr	-1.53856	0.003638
Vps26a	1.28044	3.1e-05
Vps36	1.31173	6.5e-05
Vrk1	1.4061	0
Vstm2a	1.25999	0.006871
Wasf1	1.26469	1.4e-05
Wdr16	-1.85152	0.000728
Wdr33	1.31751	0
Wdr38	-1.58274	0.009784
Wdr51b	1.34984	1.5e-05
Wdr63	-1.75129	1e-06
Wdr66	-1.52164	0.005052
Wdr68	1.5433	0
Wdr69	-1.44871	0.000791
Wdr78	-1.52978	0.00403
Wdr82	1.30354	6e-06
Whsc1l1	1.28615	8e-06
Wipf3	-1.76282	0.034094
Wnt4	-1.90364	0.000119
Wtap	1.50685	9e-06
Wwc1	-1.69193	0
Xylb	-1.26126	0.012127
Yme1l1	1.44582	1e-06
Yod1	1.27979	0.000301
Ypel5	1.64449	1e-06
Ythdf2	1.52895	1.6e-05
Ythdf3	1.36891	8.6e-05
Ywhae	1.28304	0
Zbtb4	-1.67057	0.000161
Zbtb7a	-1.56139	0.009915
Zc3h12c	1.40313	0.003006
Zcchc11	1.46779	1e-06
Zdhhc17	1.32814	0.000109
Zdhhc20	1.36886	2.7e-05
Zfhx4	1.36239	0.00039
Zfp90	1.2981	0.000406
Zfpm2	1.39225	0.000229
Zfx	1.52412	0.000293
Zic1	1.74458	0.030671
Zik1	1.57908	8.9e-05
Zmynd10	-1.56421	0.000826
Zmynd12	-1.8639	0.006648
Znrf2	1.66644	7.8e-05
Zwint	1.46966	2.6e-05
