# Supplementary material for: Pharmacogenomic identification of small molecules for lineage specific manipulation of subventricular zone germinal activity
Source: PLoS Biol. 2017 Mar 28;15(3):e2000698. doi: 10.1371/journal.pbio.2000698 (PMC5370089; doi:10.1371/journal.pbio.2000698)
Supplement: S7 Table — (XLSX) [file pbio.2000698.s012.xlsx]

## Sheet: Sheet1
Gene Symbol
		forward primer		reverse primer
Abcg2		AGCATTAAGGCCAGGTTTCA		CGCAGAAGGAGATGTGTTGA
Aldhl1		CAGTAAACCTCCTGGCCAAA		CCCTGTTTTCCCTACTTCCC
Axin2		GGGGGAAAACACAGCTTACA		ACTGGGTCGCTTCTCTTGAA
Bax		AGGATGCGTCCACCAAGAAGCT		TCCGTGTCCACGTCAGCAATCA
Bcl2		CCTGTGGATGACTGAGTACCTG		AGCCAGGAGAAATCAAACAGAGG
Bmp4		CTCGACCAGGTTCATTGCAG		ATGGCACTACGGAATGGCTC
Cntf		CTCTGTAGCCGCTCTATCTG		GGTACACCATCCACTGAGTC
Dcx		CTGACTCAGGTAACGACCAAGAC		TTCCAGGGCTTGTGGGTGTAGA
Dll3		GGTTTCACTACAGCTGCCCC		GGTCCCTGTCTCCACCAGTA
Emx1		GCTTCGGAATCGCTTCTTTGGC		AGAAGGCTGTGCGAATCCGCTT
Fgf2		TTCATAGCAAGGTACCGGTTG		AGAAGAGCGACCCACACG
GAPDH		CAGCAATGCATCCTGCACC		TGGACTGTGGTCATGAGCCC
Gli1		CTCAAACTGCCCAGCTTAACCC		TGCGGCTGACTGTGTAAGCAGA
Hes1		GGTATTTCCCCAACACGCT		GAAAGATAGCTCCCGGCATT
Hes5		TAGTCCTGGTGCAGGCTCTT		GCTGCTGGAGCAGGAGTTC
Hey1		ATGATGCTCAGATAACGGGC		TGTGGATCACCTGAAAATGC
Id2		CTCCTGGTGAAATGGCTGAT		GCTTATGTCGAATGATAGCAAAG
Jag1		GGCGAAACTGAAAGGCAGTA		AAGGAGTATCAGTCCCGCGT
Lef1		CGTCACACATCCCGTCAGATGTC		TGGGTGGGGTGATCTGTCCAACG
Lif		AATGCCACCTGTGCCATACG		CAACTTGGTCTTCTCTGTCCCG
Mash1		TTGGCTGTCTGGTTTGTTTG		TCTCCTGGGAATGGACTTTG
Nestin		TACAGGACTCTGCTGGAGGCTGAGA		CTGGTATCCCAAGGAAATGCAGCTT
NeuN		CACCACTCTCTTGTCCGTTTGC		GGCTGAGCATATCTGTAAGCTGC
Notch1		AAGGATTGGAGTCCTGGCAT		CAAGAGGCTTGAGATGCTCC
Notch2		TCCCTTCATTTACACAGGGC		AAGATGCCCGATCTGCGT
Nrg1		GCTCATCACTCCACGACTGTCA		TGCCTGCTGTTCTCTACCGATG
Olig1		AGCAAGCTCAAACGTTGGTT		GTTCTGTTTTTCAGGCTCGC
Olig2		GACGATGGGCGACTAGACA		CAGCGAGCACCTCAAATCTA
Pax6		TGGCAAACAACCTGCCTATG		TGCACGAGTATGAGGAGGTCT
PCNA		CAAGTGGAGAGCTTGGCAATGG		GCAAACGTTAGGTGAACAGGCTC
Pdgfa		CCTCACCTGGACCTCTTTCA		TAACACCAGCAGCGTCAAGT
Pdgfrα		AGAAAATCCGATACCCGGAG		AGAGGAGGAGCTTGAGGGAG
Plp		GGGCCCCTACCAGACATCTA		TCCTTCCAGCTGAGCAAAGT
Rbpj1		TAGTGAGTCGTTTGGGTGGA		GTCCCAAAACCCGGATAAC
S100b		CCGGAGTACTGGTGGAAGAC		GGACACTGAAGCCAGAGAGG
Sox4		GCCTCCATCTTCGTACAACC		AGTGAAGCGCGTCTACCTGT
STAT1		TCTGAATATTTCCCTCCTGGG		CGGAAAAGCAAGCGTAATCT
Tbr2		GGCAAAGTGTTGACAAAGGG		AAACACGGATATCACCCAGC
Tuj1		CATCAGCGATGAGCACGGCATA		GGTTCCAAGTCCACCAGAATGG
